# Supplementary material for: Non-Invasive Estimation of Intracranial Pressure-Derived Cerebrovascular Reactivity Using Near-Infrared Spectroscopy Sensor Technology in Acute Neural Injury: A Time-Series Analysis
Source: Sensors (Basel). 2024 Jan 13;24(2):499. doi: 10.3390/s24020499 (PMC10818714; doi:10.3390/s24020499)
Supplement: Supplementary file 1 [file sensors-24-00499-s001.zip]

Archive with 1 entries (1 files):
- sensors-2778622-supplementary.pdf
